# Supplementary material for: Hydrogen sulphide-induced hypometabolism in human-sized porcine kidneys
Source: PLoS One. 2019 Nov 19;14(11):e0225152. doi: 10.1371/journal.pone.0225152 (PMC6863563; doi:10.1371/journal.pone.0225152)
Supplement: S2 Dataset — (XLSX) [file pone.0225152.s002.xlsx]

## Sheet: Exp 202
Scoren DHE coupes
Positieve controles -intensiteit default setting bepalen
Histologie nummer	plaatje	Default?
A402	1	54-255
	2	43-255
	3	48-255
	4	51-255
	5	47-255
B468	1	43-255
	2	43-255
	3	43-255
	4	Artefact (excluded)
	5	42-255
B482	1	33-255
	2	32-255
	3	60-255
	4	Bijna geen aankleuring (exl)
	5	43-255
										Vehicle groep
Exp nummer	Histologie nummer	Plaatje nummer	Default	Area	Mean	Min	Max	MinThreshold	MaxThreshold	comments	Mean Area	Mean Area-artefact	Mean Intensity	Mean Intensity - artefact	Mean min	Mean max	Mean Max - artefact
202	B630	1	42-255	5.001	62.176	42	190	42	255		4.434		60.101		42	184.8
	B630	2	42-255	4.414	63.065	42	219	42	255
	B630	3	42-255	3.135	57.585	42	184	42	255
	B630	4	42-255	3.908	53.86	42	144	42	255
	B630	5	42-255	5.712	63.819	42	187	42	255
	B632	1	42-255	0.703	51.042	42	154	42	255	Artefact?	0.745	0.791	50.638	50.477	42	124.6	106.333
		2	42-255	0.588	49.86	42	102	42	255
		3	42-255	0.836	49.952	42	103	42	255
		4	42-255	0.649	50.717	42	150	42	255	Artefact?
		5	42-255	0.949	51.619	42	114	42	255
	B633	1	42-255	2.603	56.463	42	182	42	255		2.2478	2.1505	55.3288	54.0128	42	168.4	146.75
		2	42-255	2.637	60.593	42	255	42	255	Artefact?
		3	42-255	2.608	55.146	42	167	42	255
		4	42-255	2.044	56.89	42	161	42	255
		5	42-255	1.347	47.552	42	77	42	255
	B636	1	42-255	0.768	49.5	42	101	42	255		1.2216	1.2285	51.8682	52.106	42	144.8	117.25
		2	42-255	1.185	50.53	42	102	42	255
		3	42-255	2.184	58.255	42	162	42	255
		4	42-255	1.194	50.917	42	255	42	255	Artefact?
		5	42-255	0.777	50.139	42	104	42	255
	B637	1	42-255	3.408	63.052	42	210	42	255		3.327		58.8354		42	173.6
		2	42-255	3.652	64.105	42	223	42	255
		3	42-255	3.689	57.511	42	148	42	255
		4	42-255	3.424	57.545	42	152	42	255
		5	42-255	2.462	51.964	42	135	42	255
	B638	1	42-255	2.319	55.847	42	157	42	255		1.875		52.4974		42	127.4
		2	42-255	1.845	51.633	42	125	42	255
		3	42-255	1.467	49.701	42	101	42	255
		4	42-255	1.522	49.869	42	103	42	255
		5	42-255	2.222	55.437	42	151	42	255
	B639	1	42-255	0.823	48.071	42	85	42	255		1.4164	1.2265	51.7784	50.8552	42	128.8	117
		2	42-255	1.588	51.888	42	130	42	255
		3	42-255	2.176	55.471	42	176	42	255	Artefact?
		4	42-255	0.919	48.629	42	121	42	255
		5	42-255	1.576	54.833	42	132	42	255
	B640	1	42-255	3.116	54.917	42	142	42	255		3.4204		57.6454		42	164.6
		2	42-255	3.654	58.239	42	177	42	255
		3	42-255	4.051	63.363	42	202	42	255
		4	42-255	3.53	57.573	42	175	42	255
		5	42-255	2.751	54.135	42	127	42	255
	B640	1	42-255	1.8	54.091	42	132	42	255		1.9218	2.0385	53.8326	53.2987	42	154.4	136
		2	42-255	2.273	54.797	42	158	42	255
		3	42-255	1.455	55.968	42	228	42	255	Artefact?
		4	42-255	1.068	49.727	42	123	42	255
		5	42-255	3.013	54.58	42	131	42	255

## Sheet: Exp 215
Scoren DHE coupes
Positive control - determine intensity default setting
Histologie nummer	plaatje	Default?
A402	1	54-255
	2	43-255
	3	48-255
	4	51-255
	5	47-255
B468	1	43-255
	2	43-255
	3	43-255
	4	Artefact (excluded)
	5	42-255
B482	1	33-255
	2	32-255
	3	60-255
	4	Bijna geen aankleuring (exl)
	5	43-255
		Used in figure
Exp nr	Histology nr	Plate nr	Default	Area	Mean	Min	Max	MinThreshold	MaxThreshold	comments	Mean Area	Mean Intensity	Mean min	Mean max
215	C091	1	42-255	0.598	47.711	42	77	42	255		0.7052	48.2632	42	86
	controle	2	42-255	0.558	47.725	42	88	42	255
		3	42-255	0.933	48.498	42	82	42	255
		4	42-255	1.001	49.51	42	100	42	255
		5	42-255	0.436	47.872	42	83	42	255
	C094	1	42-255	0.589	46.225	42	73	42	255		0.8194	47.0208	42	81.4
		2	42-255	0.503	44.974	42	63	42	255
		3	42-255	0.003	45.445	42	57	42	255
		4	42-255	0.371	47.377	42	105	42	255	Artefact below ? Exclusion?
		5	42-255	2.631	51.083	42	109	42	255
	C095	1	42-255	4.136	53.68	42	112	42	255		3.0816	53.4058	42	130.4
		2	42-255	1.348	51.007	42	120	42	255
		3	42-255	2.158	54.128	42	130	42	255
		4	42-255	3.927	52.429	42	138	42	255
		5	42-255	3.839	55.785	42	152	42	255
	C096	1	42-255	0.262	46.797	42	76	42	255		0.5044	47.9124	42	79
		2	42-255	0.657	47.937	42	80	42	255
		3	42-255	0.516	49.569	42	82	42	255
		4	42-255	0.112	46.244	42	70	42	255
		5	42-255	0.975	49.015	42	87	42	255
	C097	1	42-255	2.479	49.886	42	103	42	255		2.6266	50.8512	42	114.6
		2	42-255	3.731	53.755	42	120	42	255
		3	42-255	3.532	52.914	42	150	42	255
		4	42-255	1.436	47.549	42	88	42	255
		5	42-255	1.955	50.152	42	112	42	255
	C100	1	42-255	0.168	46.465	42	74	42	255		0.5314	46.295	42	80.2
		2	42-255	0.528	45.136	42	66	42	255
		3	42-255	1.424	48.847	42	104	42	255
		4	42-255	0.386	45.539	42	88	42	255
		5	42-255	0.151	45.488	42	69	42	255
	C101	1	42-255	0.341	45.778	42	108	42	255		0.3422	45.6346	42	75
		2	42-255	0.072	45.052	42	59	42	255
		3	42-255	0.15	44.727	42	62	42	255
		4	42-255	0.571	47.285	42	81	42	255
		5	42-255	0.577	45.331	42	65	42	255
	C102	1	42-255	0.892	46.236	42	82	42	255		0.8262	46.5444	42	79.2
		2	42-255	0.795	46.025	42	69	42	255
		3	42-255	0.501	46.512	42	73	42	255
		4	42-255	1.288	48.086	42	98	42	255
		5	42-255	0.655	45.863	42	74	42	255
	C103	1	42-255	3.655	54.697	42	133	42	255		1.7182	50.0742	42	104.2
		2	42-255	1.01	48.008	42	77	42	255
		3	42-255	2.006	51.773	42	113	42	255
		4	42-255	0.741	46.464	42	100	42	255
		5	42-255	1.179	49.429	42	98	42	255
	C105	1	42-255	2.468	54.938	42	183	42	255		1.3932	51.679	42	143.75
		2	42-255	1.584	49.621	42	117	42	255
		3	42-255	0.758	49.354	42	111	42	255
		4	42-255	1.192	50.633	42	255	42	255	Artefact below ? Exclusion?
		5	42-255	0.964	53.849	42	164	42	255
